# Supplementary material for: Bioactive Peptides and Evaluation of Cardiac Cytoprotective Effects of Red Millet Yellow Wine as Functional Food
Source: Foods. 2024 Dec 19;13(24):4111. doi: 10.3390/foods13244111 (PMC11675123; doi:10.3390/foods13244111)
Supplement: Supplementary file 1 [file foods-13-04111-s001.zip]

Archive with 1 entries (1 files):
- foods-3363170-supplementary.pdf
